# Supplementary material for: Association of IGF1 single-nucleotide polymorphisms with myopia in Chinese children
Source: PeerJ. 2020 Jan 27;8:e8436. doi: 10.7717/peerj.8436 (PMC6991122; doi:10.7717/peerj.8436)
Supplement: Database S1 [file peerj-08-8436-s001.zip]

Archive with 1 entries (1 files):
- Database of an association study between SNPs in IGF-1 and myopia  .sav
